# Supplementary material for: An Aqueous Process for Preparing Flexible Transparent Electrodes Using Non-Oxidized Graphene/Single-Walled Carbon Nanotube Hybrid Solution
Source: Nanomaterials (Basel). 2023 Aug 3;13(15):2249. doi: 10.3390/nano13152249 (PMC10421273; doi:10.3390/nano13152249)
Supplement: Supplementary file 1 [file nanomaterials-13-02249-s001.zip]

Archive with 1 entries (1 files):
- nanomaterials-2486234-supplementary.pdf
